# Supplementary material for: Hytrel-like Copolymers Based on Furan Polyester: The Effect of Poly(Butylene Furanoate) Segment on Microstructure and Mechanical/Elastic Performance
Source: Molecules. 2023 Mar 26;28(7):2962. doi: 10.3390/molecules28072962 (PMC10095974; doi:10.3390/molecules28072962)
Supplement: Supplementary file 1 [file molecules-28-02962-s001.zip]

Archive with 1 entries (1 files):
- molecules-2288336-supplementary.pdf
